# Supplementary material for: The Brown Alga Bifurcaria bifurcata Presents an Anthelmintic Activity on All Developmental Stages of the Parasitic Nematode Heligmosomoides polygyrus bakeri
Source: Pathogens. 2023 Mar 30;12(4):540. doi: 10.3390/pathogens12040540 (PMC10144559; doi:10.3390/pathogens12040540)
Supplement: Supplementary file 1 [file pathogens-12-00540-s001.zip]

Archive with 1 entries (1 files):
- pathogens-2266509-supplementary.pdf
